# Supplementary material for: Integration of Next-Generation Sequencing in Measurable Residual Disease Monitoring in Acute Myeloid Leukemia and Myelodysplastic Neoplasm
Source: Cancers (Basel). 2025 Sep 1;17(17):2874. doi: 10.3390/cancers17172874 (PMC12427408; doi:10.3390/cancers17172874)
Supplement: Supplementary file 1 [file cancers-17-02874-s001.zip]

Archive with 1 entries (1 files):
- cancers-3792530-supplementary.pdf
